# Supplementary material for: Manipulating Gibberellin Control Over Growth and Fertility as a Possible Target for Managing Wild Radish Weed Populations in Cropping Systems
Source: Front Plant Sci. 2020 Mar 19;11:190. doi: 10.3389/fpls.2020.00190 (PMC7096587; doi:10.3389/fpls.2020.00190)
Supplement: Supplementary file 2 [file DataSheet_2.zip]

Archive with 3 entries (3 files):
- Supplementary FIgure 13.TIF
- Supplementary Figure 8.TIF
- Supplementary Figures.PDF
